# Supplementary material for: Rapid Differential Detection of Wild-Type Classical Swine Fever Virus and Hog Cholera Lapinized Virus Vaccines by TaqMan MGB-Based Dual One-Step Real-Time RT-PCR
Source: Vet Sci. 2024 Jun 28;11(7):289. doi: 10.3390/vetsci11070289 (PMC11281418; doi:10.3390/vetsci11070289)
Supplement: Supplementary file 1 [file vetsci-11-00289-s001.zip]

Archive with 1 entries (1 files):
- vetsci-3009486-supplementary.pdf
